# Supplementary material for: Experience with Cutaneous Manifestations in COVID-19 Patients during the Pandemic
Source: J Clin Med. 2022 Jan 25;11(3):600. doi: 10.3390/jcm11030600 (PMC8836359; doi:10.3390/jcm11030600)
Supplement: Supplementary file 1 [file jcm-11-00600-s001.zip]

Archive with 1 entries (1 files):
- jcm-1549359 - supplementary.pdf
